# Supplementary material for: Changes in resident microbiota associated with mice susceptibility or resistance to the intestinal trematode Echinostoma caproni
Source: Parasitology. 2022 Sep 30;149(13):1781–93. doi: 10.1017/S0031182022001366 (PMC10090781; doi:10.1017/S0031182022001366)
Supplement: Supplementary file 1 [file S0031182022001366sup.zip]

Archive with 3 entries (3 files):
- S0031182022001366sup001.xlsx
- S0031182022001366sup002.xlsx
- S0031182022001366sup003.xlsx
