# Supplementary material for: Changes in resident microbiota associated with mice susceptibility or resistance to the intestinal trematode Echinostoma caproni
Source: Parasitology. 2022 Sep 30;149(13):1781–93. doi: 10.1017/S0031182022001366 (PMC10090781; doi:10.1017/S0031182022001366)
Supplement: Supplementary file 1 [file S0031182022001366sup.zip › S0031182022001366sup001.xlsx]

## Sheet: Relative Abundance Phylum
		Group of mice	Sample ID	Bacteroidetes	Mean	SD	Firmicutes	Mean	SD	Verrucomicrobia	Mean	SD	Proteobacterias	Mean	SD	Tenericutes	Mean	SD	Deferribacteres	Mean	SD	TM7	Mean	SD	Actinobacteria	Mean	SD	Others	Mean	SD
Feces	0 weeks	Naïve	F10001	58.89	62.558	2.10209	29.62	27.836	1.36341	9.22	7.176	1.25636	1.04	1.088	0.12498	0.21	0.152	0.0476445	0.15	0.338	0.370297	0.13	0.158	0.0690652	0.03	0.032	0.0109545	0.7	0.65	0.148324
			F10002	63.55			27.94			6.54			0.89			0.08			0.02			0.28			0.03			0.66
			F10003	63.77			26.98			6.41			1.15			0.16			0.94			0.11			0.03			0.43
			F10004	62.7			28.54			6.17			1.19			0.17			0.44			0.14			0.02			0.62
			F10005	63.88			26.1			7.54			1.17			0.14			0.14			0.13			0.05			0.84
	4 weeks	Naïve	F10401	59.96	61.608	2.00052	34.82	35.206	1.64348	0.7	0.5	0.51303	0.45	0.4	0.158114	0.22	0.25	0.0842615	2.52	1.022	0.968618	0.088	0.2076	0.158394	0.02	0.026	0.0151658	1.21	0.774	0.637519
			F10402	59.96			37.75			0.4			0.25			0.28			1.04			0.11			0.05			0.16
			F10403	61.63			35.43			0.12			0.35			0.26			0.18			0.48			0.03			1.51
			F10404	64.86			33.21			0			0.3			0.13			1.22			0.2			0.01			0.07
			F10405	61.63			34.82			1.28			0.65			0.36			0.15			0.16			0.02			0.92
		Primary infection	F20401	65.94	71.72	4.8271	29.42	22.622	4.89881	0	0	0	0.35	0.72	0.247386	0.39	0.25	0.0997497	0.04	0.074	0.0403733	0.47	0.162	0.1747	0.05	0.024	0.0167332	3.34	4.426	1.77214
			F20402	69.02			22.42			0			0.99			0.12			0.13			0.07			0.01			7.24
			F20403	72.03			24.1			0			0.77			0.29			0.09			0.05			0.01			2.66
			F20404	72.72			21.32			0			0.62			0.24			0.08			0.13			0.03			4.86
			F20405	78.89			15.85			0			0.87			0.21			0.03			0.09			0.02			4.03
	6 weeks	Naïve	F10601	68.48	64.572	5.87783	29.73	33.594	5.70891	0	0.082	0.10872	0.42	0.322	0.100846	0.49	0.232	0.162388	0.13	0.512	0.462136	0.09	0.068	0.0248998	0.02	0.072	0.0535724	0.63	0.542	0.210167
			F10602	61.45			36.57			0			0.43			0.11			0.52			0.03			0.15			0.73
			F10603	57.09			40.8			0.01			0.21			0.08			1.22			0.07			0.03			0.49
			F10604	63.75			34.6			0.18			0.31			0.22			0.62			0.06			0.06			0.2
			F10605	72.09			26.27			0.22			0.24			0.26			0.07			0.09			0.1			0.66
		Primary infection	F20601	68.3	70.138	3.50986	29.19	26.626	3.59328	0.04	0.02	0.0158114	1.26	1.56	0.247891	0.28	0.294	0.0240832	0.09	0.158	0.0605805	0.14	0.248	0.221517	0.06	0.082	0.0356371	0.64	0.868	0.557019
			F20602	75.67			20.99			0.02			1.76			0.31			0.13			0.11			0.05			0.95
			F20603	71.04			25.23			0.01			1.33			0.32			0.14			0.15			0.07			1.71
			F20604	69.24			28.03			0.03			1.79			0.26			0.18			0.2			0.09			0.18
			F20605	66.44			29.69			0			1.66			0.3			0.25			0.64			0.14			0.86
		Pzq treated	F30601	56.41	66.98	7.22781	37.94	27.554	7.10091	3.27	3.044	0.270795	0.54	0.75	0.311689	0.52	0.298	0.165439	0.28	0.23	0.197358	0.14	0.128	0.0506952	0.14	0.244	0.107378	0.76	0.764	0.555095
			F30602	69.13			25.28			3.37			1.3			0.27			0.15			0.13			0.15			0.2
			F30603	66.11			28.86			2.84			0.59			0.14			0.55			0.2			0.4			0.31
			F30604	66.69			27.46			2.74			0.65			0.41			0.12			0.11			0.24			1.58
			F30605	76.56			18.23			3			0.67			0.15			0.05			0.06			0.29			0.97
	10 weeks	Naïve	F11001	64.39	64.2	6.21539	31.77	33.118	6.20884	1.2	0.436	0.485469	0.46	0.702	0.207171	0.6	0.346	0.173003	0.08	0.072	0.0164317	0.13	0.138	0.0476445	0.04	0.366	0.289102	1.33	0.62	0.44238
			F11002	53.74			43.9			0.4			0.54			0.26			0.09			0.21			0.64			0.21
			F11003	68.09			29.25			0.04			0.9			0.21			0.05			0.08			0.67			0.71
			F11004	65.2			32.02			0.54			0.92			0.45			0.08			0.12			0.36			0.31
			F11005	69.58			28.65			0			0.69			0.21			0.06			0.15			0.12			0.54
		Primary infection	F21001	65.65	66.494	0.616303	31.64	30.65	0.742327	0	0	0	1.36	1.45	0.33053	0.27	0.292	0.117983	0.13	0.142	0.0130384	0.31	0.302	0.170353	0.04	0.062	0.0192354	0.59	0.606	0.363497
			F21002	66.89			30.07			0			1.23			0.21			0.15			0.28			0.05			1.12
			F21003	66.1			31.23			0			1.67			0.37			0.13			0.32			0.07			0.11
			F21004	66.65			30.33			0			1.9			0.16			0.14			0.06			0.06			0.7
			F21005	67.18			29.98			0			1.09			0.45			0.16			0.54			0.09			0.51
		Pzq treated	F31001	61.75	60.036	2.64868	36.24	34.36	1.09259	0	2.54	1.34838	0.53	0.88	0.384513	0.32	0.376	0.197053	0.66	0.742	0.659333	0.09	0.152	0.0601664	0.05	0.22	0.104403	0.35	1.196	1.44885
			F31001	61.78			34.03			1.2			1.31			0.66			0.05			0.13			0.33			0.51
			F31003	55.8			33.8			3.76			0.52			0.21			1.82			0.25			0.22			3.61
			F31004	59.04			33.46			3.64			0.78			0.49			0.74			0.16			0.23			1.46
			F31005	61.81			34.27			1.56			1.26			0.2			0.44			0.13			0.27			0.05
		Secondary infection	F41001	59.41	63.888	2.81598	33.41	29.396	2.71838	0	0	0	0.86	0.728	0.0852643	1.18	0.706	0.325699	0.16	0.568	0.802197	0.01	0.082	0.0486826	0.01	0.038	0.0408656	4.95	4.588	2.56473
			F41002	63.89			26.28			0			0.72			0.51			0.1			0.06			0.02			8.42
			F41003	66.7			29.89			0			0.75			0.36			0.14			0.13			0.11			1.91
			F41004	64.79			28.3			0			0.64			0.6			0.46			0.09			0.03			5.09
			F41005	64.65			29.1			0			0.67			0.88			1.98			0.12			0.02			2.57
