# Supplementary material for: Changes in resident microbiota associated with mice susceptibility or resistance to the intestinal trematode Echinostoma caproni
Source: Parasitology. 2022 Sep 30;149(13):1781–93. doi: 10.1017/S0031182022001366 (PMC10090781; doi:10.1017/S0031182022001366)
Supplement: Supplementary file 1 [file S0031182022001366sup.zip › S0031182022001366sup002.xlsx]

## Sheet: Hoja1
		Group of mice	Sample ID	S247	Mean	SD	Unclassified. Clostridiales	Mean	SD	Bacteroidaceae	Mean	SD	Verrucomicrobiaceae	Mean	SD	Rikenellaceae	Mean	SD	Ruminococcaceae	Mean	SD	Unclassified. Bacteroidales	Mean	SD	Lachnospiraceae	Mean	SD	Lactobacillaceae	Mean	SD	Others	Mean	SD
Feces	0 weeks	Naïve	F10001	29.91	34.11	4.63345	16.46	13.79	1.93914	7.46	6.236	0.69809	9.09	7.118	1.28057	7.5	6.186	1.85569	6.24	7.358	1.32031	4.1	3.138	0.924213	3.19	3.984	1.17234	2.44	3.27	1.31282	13.61	14.81	3.17858
			F10002	42.06			11.27			5.92			5.59			4.68			6.43			3.47			5.31			3.48			11.79
			F10003	32.38			12.89			5.73			7.31			4.13			9.56			1.63			4.92			1.92			19.53
			F10004	33.1			13.68			6.12			7.02			6.08			7.3			3.04			4.01			3.16			16.49
			F10005	33.1			14.65			5.95			6.58			8.54			7.26			3.45			2.49			5.35			12.63
	4 weeks	Naïve	F10401	26.21	28.998	2.6319	21.28	22.378	1.06945	5.47	7.466	3.15872	0.41	0.506	0.549209	6.62	9.6	1.75398	12.08	7.904	2.60166	0.34	1.948	1.53299	5.5	4.898	0.935612	0.21	0.798	0.808499	21.88	15.504	4.40544
			F10402	32.76			23.22			3.61			0			10.4			8.19			0.67			5.29			0.55			15.31
			F10403	30.58			21.43			9.03			0.12			10.47			5.52			4.11			3.29			2.19			13.26
			F10404	27.8			22.26			7.44			0.61			9.49			7.79			1.96			4.88			0.76			17.01
			F10405	27.64			23.7			11.78			1.39			11.02			5.94			2.66			5.53			0.28			10.06
		Primary infection	F20401	22.02	28.45	4.65868	14.06	11.746	1.60538	11.02	12.42	3.02961	0	0	0	15.89	13.528	2.82611	5.56	5.324	2.16136	5.94	6.168	0.656255	6.41	2.882	2.05311	2.34	1.522	0.719632	16.76	17.126	2.56311
			F20402	27.92			11.15			10.32			0			13.52			3.94			7.27			2.25			2.17			21.46
			F20403	28.58			12.23			17.73			0			9.02			8.84			6.06			1.71			0.62			15.21
			F20404	28.56			11.63			12.02			0			13.24			5.02			6.06			2.78			1.31			15.21
			F20405	35.17			9.66			11.01			0			15.97			3.26			5.51			1.26			1.17			16.99
	6 weeks	Naïve	F10601	20.53	21.506	3.89745	17.88	21.286	5.28162	15.19	12.538	2.75796	0	0.08	0.137295	16.31	13.498	2.12924	6.32	5.268	0.991045	4.41	2.648	1.02351	4.94	4.868	1.04779	0.72	3.004	2.12326	13.7	15.304	4.20219
			F10602	27.87			22.26			9.19			0			10.4			5.33			1.94			6.04			2.14			14.83
			F10603	17.23			29.48			10.5			0.01			13.11			5.75			1.95			5.42			6.47			10.08
			F10604	21.4			21.17			12.44			0.07			13.48			5.28			2.34			4.71			2.79			16.32
			F10605	20.5			15.64			15.37			0.32			14.19			3.66			2.6			3.23			2.9			21.59
		Primary infection	F20601	37.83	33.64	3.24107	18.74	17.99	2.80315	11.63	11.488	0.474152	0.04	0.022	0.0148324	7.86	9.986	1.44906	5.06	5.698	1.37525	3.86	4.522	2.00534	2.92	4.23	0.958541	0.92	1.412	0.379697	11.14	11.012	1.61927
			F20602	31.59			13.71			12.05			0.02			11.92			4.15			7.63			4.16			1.34			13.43
			F20603	30.84			17.89			11.68			0.02			9.76			5.68			4.41			4.12			1.32			14.28
			F20604	36.44			18.08			11.29			0.03			10.21			5.72			4.63			4.33			1.51			7.76
			F20605	31.5			21.53			10.79			0			10.18			7.88			2.08			5.62			1.97			8.45
		Pzq treated	F30601	41.45	44.596	4.50976	20.71	17.0533	3.1965	2.29	6.034	2.31396	3.27	3.03907	0.155546	4.99	8.236	2.64373	5.74	4.196	1.14888	0.13	0.258	0.110995	8.09	2.6675	2.57208	2.47	2.646	0.264632	10.86	11.7569	2.85264
			F30602	48.99			14.79			7.69			3.06778			6.84			4.03			0.17			3.76			2.42			8.24222
			F30603	39.42			15.66			8.19			2.83716			11.98			4.5			0.37			2.98			3.09			10.9728
			F30604	43.59			17.04			6.06			3.02			7.96			4.18			0.25			2.54			2.63			12.73
			F30605	49.53			9.23			5.94			3.00041			9.41			2.53			0.37			1.39			2.62			15.9796
	10 weeks	Naïve	F11001	32.8	35.506	4.5836	18.55	18.206	4.24804	11.29	9.278	1.88586	1.68	0.43	0.711758	10.69	8.948	0.986823	7.47	6.32	2.41078	2.92	3.054	0.671737	3.86	4.22	1.19647	1.13	3.216	1.99114	9.61	10.822	0.837717
			F11002	29.48			25.02			6.49			0			8.49			9.76			2.31			6.15			1.81			10.49
			F11003	38.82			14.89			10.7			0.14			8.39			4.1			4.15			4.11			3.9			10.8
			F11004	35.5			18.19			9.25			0.33			8.78			6.22			3.01			4.12			3.02			11.58
			F11005	40.93			14.38			8.66			0			8.39			4.05			2.88			2.86			6.22			11.63
		Primary infection	F21001	26.77	33.348	6.13666	18.36	17.042	0.825209	9.76	8.48	1.82011	0	0	0	16.32	12.546	2.89781	4.47	4.188	0.503954	8.24	8.046	0.384552	3.17	2.984	0.549709	4.36	5.462	1.0466	11.26	11.762	1.4193
			F21002	32.31			16.94			8.36			0			13.1			4.17			8.05			3.01			5.73			13.62
			F21003	34.39			17.15			8.6			0			11.99			4.2			7.98			2.96			5.21			10.78
			F21004	43.1			16.59			5.52			0			8.25			4.72			8.5			3.65			4.9			10.51
			F21005	30.17			16.17			10.16			0			13.07			3.38			7.46			2.13			7.11			12.64
		Pzq treated	F31001	25.78	29.658	5.34135	14.95	18.964	2.54808	11.77	7.638	4.55329	0	2.5375	1.60067	12.32	11.23	1.51578	8.15	6.464	1.69864	0.24	0.266	0.0879204	11.43	3.16	3.75784	0.79	1.828	0.80822	14.57	17.108	4.81275
			F31002	36.81			18.48			2.81			1.4			11.89			8.05			0.41			3.14			1.51			15.5
			F31003	23.41			21.36			2.93			4.86			12.24			5.79			0.17			2.25			1.91			25.08
			F31004	29.65			19.1			8.64			2.33			11.02			6.25			0.26			3.12			1.91			17.72
			F31005	32.64			20.93			12.04			1.56			8.68			4.08			0.25			4.13			3.02			12.67
		Secondary infection	F41001	25.45	23.45	2.00471	27.05	20.306	5.00426	4.28	5.946	1.58218	0	0	0	8.36	10.052	2.15067	5.99	5.748	2.6526	6.09	4.854	1.27351	2.34	2.518	1.19934	2.74	4.516	1.34111	17.7	19.914	4.79847
			F41002	22.63			15.39			7.7			0			12.62			4.19			5.53			1.64			4.27			23.32
			F41003	20.55			15.6			7.4			0			11.72			2.82			2.76			1.59			6.51			25.31
			F41004	23.44			20.29			5.83			0			10.01			5.86			4.72			2.48			4.49			20.14
			F41005	25.18			23.2			4.52			0			7.55			9.88			5.17			4.54			4.57			13.1
