# Supplementary material for: Changes in resident microbiota associated with mice susceptibility or resistance to the intestinal trematode Echinostoma caproni
Source: Parasitology. 2022 Sep 30;149(13):1781–93. doi: 10.1017/S0031182022001366 (PMC10090781; doi:10.1017/S0031182022001366)
Supplement: Supplementary file 1 [file S0031182022001366sup.zip › S0031182022001366sup003.xlsx]

## Sheet: Hoja1
		Group of mice	Sample ID	Unclassified. S247	Mean	SD	Unclassified. Clostridiales	Mean	SD	Bacteroides	Mean	SD	Akkermansia	Mean	SD	Unclassified. Rikenellaceae	Mean	SD	Prevotella	Mean	SD	Unclassified. Bacteroidales	Mean	SD	Unclassified. Lachnospiraceae	Mean	SD	Lactobacillus	Mean	SD	Oscillospira	Mean	SD	Unclassified. Ruminococcaceae	Mean	SD	Odoribacter	Mean	SD	Ruminococcus	Mean	SD	Bifidobacterium	Mean	SD	Turicibacter	Media	DS	Others
Feces	0 weeks	Naïve	F10001	29.91	35.116	3.12084	14.47	13.798	1.69114	7.43	6.244	0.70787	8.09	5.582	2.19811	7.5	6.19	0.869828	4.85	4.814	1.1784	4.1	3.136	0.909659	2.66	3.398	1.03996	2.44	3.268	1.3113	2.43	2.722	1.0438	2.1	1.862	0.913849	1.97	1.822	0.4032	1.83	2.184	1.10385	0	0	0	0	0	0	10.22
			F10002	36.08			11.24			5.92			5.5			5.68			6.03			3.47			4.86			3.48			1.91			1.09			1.67			4.07			0			0			9
			F10003	38.27			15.9			5.61			2.18			5.25			2.92			1.67			3.88			1.82			4.53			3.34			2.38			2.15			0			0			10.1
			F10004	35.22			13.73			6.31			5.37			5.98			4.76			2.99			3.38			3.32			2.59			1.56			1.81			1.62			0			0			11.36
			F10005	36.1			13.65			5.95			6.77			6.54			5.51			3.45			2.21			5.28			2.15			1.22			1.28			1.25			0			0			8.64
	4 weeks	Naïve	F10401	23.02	28.996	3.60894	33.51	25.192	4.86931	4.47	7.466	3.58573	0.41	0.18	0.149164	6.58	9.61	1.77219	3.02	3.796	1.18217	0.74	1.952	1.43013	4.26	4.046	0.799081	0.17	0.332	0.137913	5.98	3.576	1.54011	3.75	3.07	0.462331	4.1	4.842	1.96457	2.69	1.638	0.84388	0	0.004	0.00894427	0.01	0.002	0.00447214	7.29
			F10402	30.76			23.23			4.07			0			10.4			5.85			0.82			4.25			0.55			3.65			3.28			6.76			1.71			0.02			0			4.65
			F10403	32.58			21.31			9.03			0.12			10.47			3.36			4.11			2.77			0.31			2.1			2.64			6.43			1.01			0			0			3.76
			F10404	28.97			25.31			6.98			0.19			9.57			3.71			1.43			3.99			0.34			3.79			3.01			5.02			1.59			0			0			6.1
			F10405	29.65			22.6			12.78			0.18			11.03			3.04			2.66			4.96			0.29			2.36			2.67			1.9			1.19			0			0			4.69
		Primary infection	F20401	22.13	28.456	3.8739	14.81	11.75	2.03078	11.02	13.432	2.41238	0	0	0	19.89	13.526	4.53163	1.33	6.638	3.28857	5.94	6.166	0.68061	5.58	2.904	1.68087	2.34	1.886	0.419023	2.48	3.05	1.19766	1.74	1.568	0.197661	5.54	3.534	1.37538	1.38	1.03	0.352326	0	0	0	0	0	0	5.82
			F20402	30.92			10.15			14.92			0			10.01			6.71			7.27			1.41			2.28			2.64			1.77			2.12			1.2			0			0			8.6
			F20403	28.7			12.12			16.49			0			8.73			9.92			6.06			1.54			1.78			5.08			1.45			2.4			0.7			0			0			5.03
			F20404	28.35			12.01			13.71			0			13.02			6.52			6.15			3.12			1.68			3.06			1.58			3.57			0.99			0			0			6.24
			F20405	32.18			9.66			11.02			0			15.98			8.71			5.41			2.87			1.35			1.99			1.3			4.04			0.88			0			0			4.61
	6 weeks	Naïve	F10601	20.54	21.51	3.62099	17.76	21.292	4.02479	14.19	12.538	1.97122	0	0.084	0.125817	15.32	13.014	2.23964	4.09	3.928	1.07611	3.41	2.646	0.678845	4.23	3.994	0.433278	3.73	3.836	1.54317	2.87	2.092	0.568964	2.38	1.864	0.529556	2.41	3.09	2.09183	1.24	1.67	0.760548	0	0	0	0	0	0	7.83
			F10602	25.87			22.26			9.49			0			10.48			5.11			1.94			3.56			2.25			2.2			1.36			6.7			2.73			0			0			6.05
			F10603	16.18			27.46			12.51			0.01			11.12			2.19			2.09			4.58			6.31			2.05			2.44			1.29			1.72			0			0			10.05
			F10604	21.43			21.34			12.13			0.12			12.96			3.89			2.49			4.01			3.98			2.07			1.79			2.78			1.51			0			0			9.5
			F10605	23.53			17.64			14.37			0.29			15.19			4.36			3.3			3.59			2.91			1.27			1.35			2.27			1.15			0			0			8.78
		Primary infection	F20601	37.85	33.656	2.56817	18.75	18.004	5.61246	11.64	9.248	2.53151	0.04	0.022	0.0130384	7.86	9.99	1.44421	3.09	4.968	1.67017	3.86	4.518	2.00882	2.23	3.038	0.8578	0.92	1.408	0.382453	2.83	2.818	0.802789	1.71	2.246	0.579853	3.03	2.842	0.402952	1.02	1.46	0.489949	0	0.002	0.00447214	0	0	0	5.17
			F20602	33.51			17.89			8.98			0.02			10.02			5.54			4.31			3.18			1.29			2.84			2.04			3.29			1.28			0			0			5.81
			F20603	33.79			18.12			8.92			0.03			9.95			5.38			4.71			3.72			1.52			2.79			2.31			2.39			1.64			0			0			4.73
			F20604	31.63			9.72			11.36			0.01			11.93			7.25			7.63			2.08			1.34			1.68			1.96			2.44			2.23			0			0			8.74
			F20605	31.5			25.54			5.34			0.01			10.19			3.58			2.08			3.98			1.97			3.95			3.21			3.06			1.13			0.01			0			4.45
		Pzq treated	F30601	41.46	44.658	4.67097	20.71	15.098	4.02985	2.34	6.028	2.2939	3.27	3.03707	0.155916	5.05	8.242	2.62625	5.22	4.356	1.06533	0.13	0.256	0.111265	7.21	4.394	1.79567	2.47	2.646	0.264632	2.85	2.164	0.550027	2.06	1.336	0.424417	3.39	3.32	1.12069	0.98	0.86	0.171026	0.06	0.14	0.0604152	0.12	0.352	0.265462	2.68
			F30602	49			14.79			7.69			3.06778			6.84			5.48			0.17			3.28			2.42			2.08			1.11			1.58			1.06			0.1			0.1			1.23222
			F30603	38.79			15.66			8.19			2.83716			11.98			2.81			0.37			2.47			3.09			2.48			1.36			3.96			0.79			0.21			0.75			4.25284
			F30604	44.51			14.98			5.98			3.01			7.93			4.28			0.24			4.52			2.63			2.03			1.14			3.11			0.85			0.15			0.43			4.21
			F30605	49.53			9.35			5.94			3.00041			9.41			3.99			0.37			4.49			2.62			1.38			1.01			4.56			0.62			0.18			0.36			3.18959
	10 weeks	Naïve	F11001	33.38	35.522	4.519	18.55	18.21	4.16536	10.29	9.284	1.54621	0	0.012	0.0178885	9.69	8.95	0.567935	3.46	4.024	0.738058	2.92	3.046	0.675115	3.4	3.308	0.895137	1.19	3.232	1.98018	2.97	2.746	0.887513	2.01	2.148	1.04605	2.27	2.898	0.386743	2.63	1.886	0.627455	0	0.02	0.0212132	0	0.002	0.00447214	7.24
			F11002	29.48			24.81			6.78			0			8.48			3.82			2.3			4.6			1.81			4.17			3.93			3.07			2.49			0.03			0			4.23
			F11003	38.83			14.88			10.71			0.04			8.4			3.47			4.15			3.17			3.91			2.01			1.43			3.3			1.48			0.05			0			4.17
			F11004	34.98			18.42			8.97			0.02			8.79			4.12			2.98			3.29			3.02			2.53			2.03			2.85			1.75			0.02			0			6.23
			F11005	40.94			14.39			9.67			0			9.39			5.25			2.88			2.08			6.23			2.05			1.34			3			1.08			0			0.01			1.69
		Primary infection	F21001	26.8	33.356	6.12171	18.37	17.046	0.83626	9.76	8.476	1.81836	0	0	0	16.33	12.546	2.87755	4.34	4.236	0.0801873	8.24	8.046	0.363841	2.56	2.476	0.418246	4.36	5.456	1.61401	1.79	1.466	0.329666	2.06	1.976	0.0776531	3.76	4.176	1.11937	1.39	0.632	0.679426	0	0	0	0	0	0	0.24
			F21002	33.31			17.23			8.51			0			12.35			4.23			8.12			2.31			4.97			1.45			1.91			4.09			1.35			0			0			0.17
			F21003	33.4			16.89			8.43			0			12.73			4.27			7.99			2.41			6.12			1.49			2.03			3.99			0.23			0			0			0.02
			F21004	43.17			16.56			5.52			0			8.25			4.22			8.42			3.12			3.9			1.67			1.88			3.01			0.19			0			0			0.09
			F21005	30.1			16.18			10.16			0			13.07			4.12			7.46			1.98			7.93			0.93			2			6.03			0			0			0			0.04
		Pzq treated	F31001	25.79	29.662	4.10157	15.11	18.956	2.66297	12.77	7.644	4.34348	0	2.5375	0.926008	12.32	11.242	1.38305	3.06	3.426	0.248857	0.24	0.268	0.0807465	6.71	4.37	1.55338	0.82	1.828	0.831998	4.26	3.326	0.99909	2.11	1.696	0.380039	7.23	5.884	1.21952	2.76	1.862	0.551425	0.02	0.13	0.0663325	0.05	0.502	0.417516	6.75
			F31002	34.81			18.48			3.09			2.2			11.89			3.47			0.41			3.73			1.51			4.44			1.8			5.5			1.95			0.2			0.98			5.54
			F31003	25.55			22.47			4.93			3.86			12.04			3.43			0.21			3.09			1.91			2.67			1.82			6.72			1.57			0.14			0.9			8.69
			F31004	29.52			18.78			5.65			2.38			11.04			3.41			0.23			5.17			1.79			3.12			1.67			5.9			1.71			0.14			0.38			9.11
			F31005	32.64			19.94			11.78			1.71			8.92			3.76			0.25			3.15			3.11			2.14			1.08			4.07			1.32			0.15			0.2			5.78
		Secondary infection	F41001	23.45	23.458	1.0881	18.06	20.306	2.60479	8.17	7.204	1.52231	0	0	0	8.32	10.048	2.14165	3.95	3.17	0.698892	6.09	4.852	1.30527	1.86	1.62	0.810216	7.98	8.044	2.40462	2.43	2.86	1.75116	1.51	1.534	0.563143	6.26	4.988	1.41376	2.26	1.756	0.392976	0	0	0	0	0	0	9.66
			F41002	22.64			17.39			7.8			0			12.62			3.76			5.53			0.78			9.09			2.03			1.29			6.18			1.48			0			0			9.41
			F41003	22.71			22.59			8.32			0			11.72			2.63			2.68			1.03			11.51			1.24			1.02			3.06			1.29			0			0			10.2
			F41004	25.31			20.29			7.12			0			9.97			3.18			4.79			1.58			6.07			2.78			1.36			3.98			1.73			0			0			11.84
			F41005	23.18			23.2			4.61			0			7.61			2.33			5.17			2.85			5.57			5.82			2.49			5.46			2.02			0			0			9.69
[truncated: 2 more columns]
